# Supplementary material for: Association of Chorioamnionitis with Early and Late Neonatal Sepsis in Preterm Infants with Gestational Age < 32 Weeks
Source: Diagnostics (Basel). 2026 Apr 9;16(8):1125. doi: 10.3390/diagnostics16081125 (PMC13115544; doi:10.3390/diagnostics16081125)
Supplement: Supplementary file 1 [file diagnostics-16-01125-s001.zip]

Archive with 1 entries (1 files):
- diagnostics-4204225-supplementary.pdf
